# Supplementary material for: Neuronal Ceroid Lipofuscinosis in a Mixed-Breed Dog with a Splice Site Variant in CLN6
Source: Genes (Basel). 2024 May 23;15(6):661. doi: 10.3390/genes15060661 (PMC11203140; doi:10.3390/genes15060661)
Supplement: Supplementary file 1 [file genes-15-00661-s001.zip]

Archive with 1 entries (1 files):
- genes-3015157-supplementary.pdf
